# Supplementary material for: Limited recurrence distance of glioblastoma under modern radiotherapy era
Source: BMC Cancer. 2021 Jun 22;21:720. doi: 10.1186/s12885-021-08467-3 (PMC8218451; doi:10.1186/s12885-021-08467-3)
Supplement: Supplementary file 3 — Additional file 3. [file 12885_2021_8467_MOESM3_ESM.xlsx]

## Sheet: Lesions statistic
patient lable	gender（1=man，2=female）	age	age cohorts（0≤45，1＞45）	multifoci或single（1=single，2=multi）	SVZ involvement（1=yes，2=no）	Peritumoral edema（cm）	Peritumoral edema cohorts（0=≤1.8,1=＞1.8）	surgery(1=gross total resection，2=partial resection)	Time from surgery to radiotherapy(days)	Time from surgery to radiotherapy cohorts(0＜40days，1≥40days)	Chemotherapy（0=no，1=yes）	cause of failure（1=local recurrence 2=distant recurrence 3=local+distant）	rGTV-V60	Recurrence pattern of each lesion	Recurrence pattern cohorts（0=center+in-field+marginal，1=out-field）	Recurrence pattern of case	Recurrence pattern cohorts（0=center+in-field+marginal，1=out-field）	Tumor volume	Tumor volume（0=＞41cm³，1=≤41cm³）	the distance from original tumor margin to the center of recurrent lesions（cm）	the distance from original tumor margin to the center of recurrent lesions（cm）	Distance to the edge of the abnormal T2 signal（cm）	KPS score	KPS（0=≥90,1=＜90）	overall survival time（month）	PFS time（month）
1	1	71	1	2	2	4.4	1	2	17	0	1	1	0.9952	center	0	center	0	104.52	0	in the GTV	0	0	80	1	10	8
2	1	34	0	1	2	0	0	1	32	0	1	1	1	center	0	center	0	33.88	1	in the GTV	0	0	90	0	92	60
3	1	35	0	1	1	4.5	1	2	39	0	0	1	1	center	0	center	0	42.35	0	in the GTV	0	0	80	1	16	5
4	2	65	1	1	2	3.4	1	1	38	0	0	1	0.85	in-field	0	in-field	0	43.94	0	in the GTV	0	0	90	0	16	12
5	1	56	1	2	1	4.5	1	2	26	0	1	1	0.8723	in-field	0	in-field	0	98	0	in the GTV	0	0	70	1	4	3
6	1	47	1	1	2	2.7	1	1	55	1	1	1	1	center	0	center	0	41.54	0	in the GTV	0	0	90	0	16	10
7	2	22	0	1	2	0	0	1	30	0	1	2	0.0042	out-field	1	out-field	1	46.43	0	2.9	2.9	1.4	90	0	49	24
8	1	51	1	1	1	2.4	1	2	35	0	1	3	1	center	0	out-field	1	76.62	0	in the GTV	0	0	90	0	8	6
													0	out-field	1					6	6	4.3
													0	out-field	1					6	6	4.3
													0	out-field	1					6	6	4.3
9	1	51	1	1	2	0	0	1	47	1	1	1	1	center	0	center	0	52.84	0	in the GTV	0	0	70	1	22	18
10	2	46	1	1	1	2	1	2	26	0	1	1	0.697	marginal	0	marginal	0	89.43	0	in the GTV	0	0	90	0	18	18
11	2	71	1	2	1	0	0	2	18	0	1	2	0	out-field	1	out-field	1	38.14	1	6	6	5	90	0	6	4
													0	out-field	1					10	10	9
12	2	31	0	1	1	3.5	1	2	35	0	0	1	1	center	0	center	0	56.72	0	in the GTV	0	0	90	0	90	2
13	2	24	0	1	1	0	0	1	45	1	1	3	1	center	0	out-field	1	75.27	0	in the GTV	0	0	90	0	3	2
													0	out-field	1					8	8	6.7
													0	out-field	1					6	6	5.5
													0	out-field	1					7	7	6.3
14	1	46	1	1	2	1.2	0	1	31	0	1	1	1	center	0	center	0	5.55	1	in the GTV	0	0	90	0	12	8
15	2	52	1	1	2	0	0	1	51	1	1	1	1	center	0	center	0	22.41	1	in the GTV	0	0	90	0	72	24
16	1	49	1	1	1	4.1	1	1	28	0	1	1	0.9587	center	0	center	0	45.24	0	in the GTV	0	0	80	1	13	5
17	2	37	0	1	1	0	0	2	31	0	1	3	0	out-field	1	out-field	1	38.26	1	5.8	5.8	5.2	90	0	13	7
													0	out-field	1			播散		3.7	3.7	3.4
													0	out-field	1			播散		3.5	3.5	3
													0	out-field	1			播散		5	5	4.5
													1	center	0					in the GTV	0	0
18	1	46	1	1	1	2.7	1	2	22	0	1	1	1	center	0	center	0	59.28	0	in the GTV	0	0	80	1	8	6
19	2	59	1	1	1	2.6	1	2	56	1	1	2	0	out-field	1	out-field	1	88.03	0	5.8	5.8	4.1	90	0	10	4
20	1	17	0	2	1	1.4	0	2	19	0	1	2	0	out-field	1	out-field	1	30.56	1	6	6	4.4	50	1	10	1
21	2	45	0	1	1	1	0	2	27	0	1	2	0	out-field	1	out-field	1	64.6	0	7.2	7.2	5.5	80	1	4	4
22	2	55	1	1	1	0.8	0	2	16	0	1	1	0.707	marginal	0	marginal	0	138.93	0	in the GTV	0	0	50	1	10	7
23	1	53	1	1	1	1.3	0	1	16	0	1	3	0.97	center	0	out-field	1	80.27	0	in the GTV	0	0	90	0	10	6
													0	out-field	1					5	5	3.8
24	2	61	1	1	1	0	0	1	31	0	0	1	1	center	0	center	0	21.4	1	in the GTV	0	0	90	0	16	5
25	1	64	1	1	1	3	1	1	40	1	1	1	1	center	0	center	0	33	1	2	0	0	90	0	10	2
26	1	58	1	1	1	4.2	1	2	39	0	0	1	1	center	0	center	0	20.4	1	in the GTV	0	0	90	0	28	9
27	1	41	0	1	1	4	1	2	20	0	1	1	0.9264	in-field	0	in-field	0	58.57	0	in the GTV	0	0	80	1	18	9
28	1	60	1	1	1	1.6	0	1	38	0	1	1	0.9957	center	0	center	0	1.94	1	0.7	0.7	0	90	0	7	4
29	1	32	0	1	1	3	1	2	33	0	1	1	0.999	center	0	center	0	59.09	0	in the GTV	0	0	90	0	31	3
30	1	44	0	1	1	3.6	1	1	18	0	1	1	0.848	in-field	0	in-field	0	92.2	0	in the GTV	0	0	90	0	14	7
31	1	52	1	1	2	1.6	0	1	37	0	1	1	1	center	0	center	0	33.5	1	in the GTV	0	0	80	1	12	2
32	1	30	0	1	1	2.2	1	1	145	1	1	1	0.9335	in-field	0	in-field	0	39.79	1	in the GTV	0	0	90	0	16	13
33	1	42	0	2	1	2.5	1	1	27	0	1	1	1	center	0	center	0	124.6	0	in the GTV	0	0	80	1	8	4
34	2	38	0	1	1	2.5	1	1	32	0	1	2	0	out-field	1	out-field	1	24	1	5	5	3	40	1	25	19
													0	out-field	1					15	15	13
35	2	66	1	1	1	3.1	1	1	36	0	0	3	0.6	marginal	0	out-field	1	20.03	1	1	1	0	60	1	22	20
													0	out-field	1					6.7	6.7	4.5
36	1	56	1	1	1	3.1	1	2	42	1	1	2	0	out-field	1	out-field	1	25.94	1	4.9	4.9	3.5	90	0	11	11
37	1	43	0	1	1	1.3	0	1	26	0	0	2	0	out-field	1	out-field	1	40.65	1	4	4	3.5	70	1	13	7
38	1	19	0	1	2	1.4	0	1	24	0	1	3	0.27	marginal	0	out-field	1	7.71	1	1.3	1.3	0.5	70	1	66	60
													0	out-field	1					9.3	9.3	8.2
39	1	43	0	1	1	5.2	1	2	17	0	1	1	1	center	0	center	0	85.67	0	in the GTV	0	0	60	1	7	3
40	2	47	1	1	2	0	0	1	53	1	1	2	0	out-field	1	out-field	1	15.6	1	2.9	3.5	2.9	80	1	12	12
													0	out-field	1					4.5	4.5	3
41	1	47	1	1	2	0.9	0	1	25	0	1	3	1	center	0	out-field	1	32.67	1	in the GTV	0	0	90	0	34	29
													0.0564	out-field	1					2	2	1
42	2	45	0	1	2	0	0	1	21	0	1	1	1	center	0	center	0	25.37	1	in the GTV	0	0	80	1	29	18
43	1	58	1	1	2	3.8	1	2	391	1	1	1	1	center	0	center	0	30.84	1	in the GTV	0	0	40	1	16	11
44	1	47	1	2	1	6.2	1	2	42	1	1	1	0.39	marginal	0	marginal	0	21.2	1	0.9	0.9	0	70	1	13	7
45	1	59	1	1	1	5	1	1	35	0	1	1	1	center	0	center	0	8.88	1	0.25	0.25	0	50	1	11	5
46	2	31	0	1	1	0.6	0	2	101	1	1	2	0	out-field	1	out-field	1	14.42	1	5	5	3.5	90	0	21	13
													0	out-field	1					6	6	4.5
47	2	17	0	1	1	1.2	0	1	41	1	1	2	0	out-field	1	out-field	1	62.96	0	30	30	30	90	0	13	10
48	1	45	0	1	1	3.4	1	2	47	1	0	3	1	center	0	out-field	1	33.54	1	in the GTV	0	0	90	0	4	3
													0	out-field	1					3.1	3.1	0
													0	out-field	1					6.2	6.2	5
49	1	49	1	1	1	4.5	1	2	23	0	0	1	0.8332	in-field	0	in-field	0	94.19	0	in the GTV	0	0	90	0	10	1
50	1	58	1	1	1	2.5	1	2	60	1	0	1	1	center	0	center	0	122.47	0	in the GTV	0	0	60	1	8	7
51	1	39	0	2	1	5.2	1	2	38	0	1	1	1	center	0	center	0	150.26	0	in the GTV	0	0	90	0	55	30
52	1	49	1	1	2	0	0	1	23	0	1	2	0.02	out-field	1	out-field	1	27.8	1	2.8	2.8	2.7	90	0	85	78
53	1	63	1	2	2	4.2	1	2	30	0	1	1	1	center	0	center	0	67.13	0	in the GTV	0	0	90	0	12	7
54	2	68	1	1	1	3.2	1	2	47	1	1	1	0.844	in-field	0	in-field	0	77.6	0	in the GTV	0	0	90	0	8	4
55	2	31	0	1	2	1.7	0	1	79	1	1	3	0	out-field	1	out-field	1	39.36	1	2.5	3.7	0.9	80	1	15	6
													0.9648	center	0					in the GTV	0	0
56	2	37	0	1	1	2	1	2	45	1	1	1	1	center	0	center	0	4.92	1	0.15	0.15	0	90	0	23	6
57	1	55	1	1	1	6	1	2	28	0	1	1	1	center	0	center	0	72.7	0	0.5	0.5	0	90	0	20	12
													1	center	0					1.8	1.8	0.5
58	2	52	1	2	1	2.2	1	2	39	0	1	1	1	center	0	center	0	48.12	0	in the GTV	0	0	80	1	11	4
59	1	27	0	1	1	5.7	1	2	39	0	1	1	1	center	0	center	0	263.25	0	in the GTV	0	0	90	0	19	2
60	1	46	1	1	1	2.9	1	1	55	1	1	1	0.885	in-field	0	in-field	0	50.04	0	in the GTV	0	0	90	0	53	25
61	2	23	0	1	2	0	0	1	23	0	1	1	0.9409	in-field	0	in-field	0	22.28	1	in the GTV	0	0	90	0	11	7
62	1	48	1	1	1	3	1	2	38	0	1	1	1	center	0	center	0	38.6	1	in the GTV	0	0	70	1	23	5
63	2	58	1	1	2	0.9	0	1	43	1	1	1	0.9764	center	0	center	0	41.5	0	in the GTV	0	0	90	0	34	32
64	2	57	1	1	2	0	0	2	34	0	1	1	0.9267	in-field	0	in-field	0	17.6	1	0	0	0	70	1	8	5
65	2	50	1	1	2	3.3	1	1	19	0	1	1	1	center	0	center	0	31.9	1	0.4	0.4	0	80	1	5	2
66	1	49	1	1	1	3.1	1	1	24	0	1	1	1	center	0	center	0	22.4	1	in the GTV	0	0	90	0	9	4
67	2	55	1	1	2	2.5	1	1	34	0	1	1	1	center	0	center	0	20.6	1	1.5	1.5	1.27	80	1	14	12
													1	center	0					1	1	0
68	1	32	0	1	2	4.1	1	1	25	0	1	1	0.829	in-field	0	in-field	0	62.1	0	in the GTV	0	0	90	0	10	5

## Sheet: Cases of statistical
patient lable	gender（1=man，2=female）	age	age cohorts（0≤45，1＞45）	multifoci或single（1=single，2=multi）	SVZ involvement（1=yes，2=no）	Peritumoral edema（cm）	Peritumoral edema cohorts（0=≤1.8,1=＞1.8）	surgery(1=gross total resection，2=partial resection)	Time from surgery to radiotherapy(days)	Time from surgery to radiotherapy cohorts(0＜40days，1≥40days)	Chemotherapy（0=no，1=yes）	cause of failure（1=local recurrence 2=distant recurrence 3=local+distant）	rGTV-V60	Recurrence pattern of each lesion	Recurrence pattern cohorts（0=center+in-field+marginal，1=out-field）	Recurrence pattern of case	Recurrence pattern cohorts（0=center+in-field+marginal，1=out-field）	Tumor volume	Tumor volume（0=＞41cm³，1=≤41cm³）	the distance from original tumor margin to the center of recurrent lesions（cm）	the distance from original tumor margin to the center of recurrent lesions（cm）	Distance to the edge of the abnormal T2 signal（cm）	KPS score	KPS（0=≥90,1=＜90）	overall survival time（month）	PFS time（month）
1	1	71	1	2	2	4.4	1	2	17	0	1	1	0.9952	center	0	center	0	104.52	0	in the GTV	0	0	80	1	10	8
2	1	34	0	1	2	0	0	1	32	0	1	1	1	center	0	center	0	33.88	1	in the GTV	0	0	90	0	92	60
3	1	35	0	1	1	4.5	1	2	39	0	0	1	1	center	0	center	0	42.35	0	in the GTV	0	0	80	1	16	5
4	2	65	1	1	2	3.4	1	1	38	0	0	1	0.85	in-field	0	in-field	0	43.94	0	in the GTV	0	0	90	0	16	12
5	1	56	1	2	1	4.5	1	2	26	0	1	1	0.8723	in-field	0	in-field	0	98	0	in the GTV	0	0	70	1	4	3
6	1	47	1	1	2	2.7	1	1	55	1	1	1	1	center	0	center	0	41.54	0	in the GTV	0	0	90	0	16	10
7	2	22	0	1	2	0	0	1	30	0	1	2	0.0042	out-field	1	out-field	1	46.43	0	2.9	2.9	1.4	90	0	49	24
8	1	51	1	1	1	2.4	1	2	35	0	1	3	1	center	0	out-field	1	76.62	0	in the GTV	0	0	90	0	8	6
9	1	51	1	1	2	0	0	1	47	1	1	1	1	center	0	center	0	52.84	0	in the GTV	0	0	70	1	22	18
10	2	46	1	1	1	2	1	2	26	0	1	1	0.697	marginal	0	marginal	0	89.43	0	in the GTV	0	0	90	0	18	18
11	2	71	1	2	1	0	0	2	18	0	1	2	0	out-field	1	out-field	1	38.14	1	6	6	5	90	0	6	4
12	2	31	0	1	1	3.5	1	2	35	0	0	1	1	center	0	center	0	56.72	0	in the GTV	0	0	90	0	90	2
13	2	24	0	1	1	0	0	1	45	1	1	3	1	center	0	out-field	1	75.27	0	in the GTV	0	0	90	0	3	2
14	1	46	1	1	2	1.2	0	1	31	0	1	1	1	center	0	center	0	5.55	1	in the GTV	0	0	90	0	12	8
15	2	52	1	1	2	0	0	1	51	1	1	1	1	center	0	center	0	22.41	1	in the GTV	0	0	90	0	72	24
16	1	49	1	1	1	4.1	1	1	28	0	1	1	0.9587	center	0	center	0	45.24	0	in the GTV	0	0	80	1	13	5
17	2	37	0	1	1	0	0	2	31	0	1	3	0	out-field	1	out-field	1	38.26	1	5.8	5.8	5.2	90	0	13	7
18	1	46	1	1	1	2.7	1	2	22	0	1	1	1	center	0	center	0	59.28	0	in the GTV	0	0	80	1	8	6
19	2	59	1	1	1	2.6	1	2	56	1	1	2	0	out-field	1	out-field	1	88.03	0	5.8	5.8	4.1	90	0	10	4
20	1	17	0	2	1	1.4	0	2	19	0	1	2	0	out-field	1	out-field	1	30.56	1	6	6	4.4	50	1	10	1
21	2	45	0	1	1	1	0	2	27	0	1	2	0	out-field	1	out-field	1	64.6	0	7.2	7.2	5.5	80	1	4	4
22	2	55	1	1	1	0.8	0	2	16	0	1	1	0.707	marginal	0	marginal	0	138.93	0	in the GTV	0	0	50	1	10	7
23	1	53	1	1	1	1.3	0	1	16	0	1	3	0.97	center	0	out-field	1	80.27	0	in the GTV	0	0	90	0	10	6
24	2	61	1	1	1	0	0	1	31	0	0	1	1	center	0	center	0	21.4	1	in the GTV	0	0	90	0	16	5
25	1	64	1	1	1	3	1	1	40	1	1	1	1	center	0	center	0	33	1	2	0	0	90	0	10	2
26	1	58	1	1	1	4.2	1	2	39	0	0	1	1	center	0	center	0	20.4	1	in the GTV	0	0	90	0	28	9
27	1	41	0	1	1	4	1	2	20	0	1	1	0.9264	in-field	0	in-field	0	58.57	0	in the GTV	0	0	80	1	18	9
28	1	60	1	1	1	1.6	0	1	38	0	1	1	0.9957	center	0	center	0	1.94	1	0.7	0.7	0	90	0	7	4
29	1	32	0	1	1	3	1	2	33	0	1	1	0.999	center	0	center	0	59.09	0	in the GTV	0	0	90	0	31	3
30	1	44	0	1	1	3.6	1	1	18	0	1	1	0.848	in-field	0	in-field	0	92.2	0	in the GTV	0	0	90	0	14	7
31	1	52	1	1	2	1.6	0	1	37	0	1	1	1	center	0	center	0	33.5	1	in the GTV	0	0	80	1	12	2
32	1	30	0	1	1	2.2	1	1	145	1	1	1	0.9335	in-field	0	in-field	0	39.79	1	in the GTV	0	0	90	0	16	13
33	1	42	0	2	1	2.5	1	1	27	0	1	1	1	center	0	center	0	124.6	0	in the GTV	0	0	80	1	8	4
34	2	38	0	1	1	2.5	1	1	32	0	1	2	0	out-field	1	out-field	1	24	1	5	5	3	40	1	25	19
35	2	66	1	1	1	3.1	1	1	36	0	0	3	0.6	marginal	0	out-field	1	20.03	1	1	1	0	60	1	22	20
36	1	56	1	1	1	3.1	1	2	42	1	1	2	0	out-field	1	out-field	1	25.94	1	4.9	4.9	3.5	90	0	11	11
37	1	43	0	1	1	1.3	0	1	26	0	0	2	0	out-field	1	out-field	1	40.65	1	4	4	3.5	70	1	13	7
38	1	19	0	1	2	1.4	0	1	24	0	1	3	0.27	marginal	0	out-field	1	7.71	1	1.3	1.3	0.5	70	1	66	60
39	1	43	0	1	1	5.2	1	2	17	0	1	1	1	center	0	center	0	85.67	0	in the GTV	0	0	60	1	7	3
40	2	47	1	1	2	0	0	1	53	1	1	2	0	out-field	1	out-field	1	15.6	1	2.9	3.5	2.9	80	1	12	12
41	1	47	1	1	2	0.9	0	1	25	0	1	3	1	center	0	out-field	1	32.67	1	in the GTV	0	0	90	0	34	29
42	2	45	0	1	2	0	0	1	21	0	1	1	1	center	0	center	0	25.37	1	in the GTV	0	0	80	1	29	18
43	1	58	1	1	2	3.8	1	2	391	1	1	1	1	center	0	center	0	30.84	1	in the GTV	0	0	40	1	16	11
44	1	47	1	2	1	6.2	1	2	42	1	1	1	0.39	marginal	0	marginal	0	21.2	1	0.9	0.9	0	70	1	13	7
45	1	59	1	1	1	5	1	1	35	0	1	1	1	center	0	center	0	8.88	1	0.25	0.25	0	50	1	11	5
46	2	31	0	1	1	0.6	0	2	101	1	1	2	0	out-field	1	out-field	1	14.42	1	5	5	3.5	90	0	21	13
47	2	17	0	1	1	1.2	0	1	41	1	1	2	0	out-field	1	out-field	1	62.96	0	30	30	30	90	0	13	10
48	1	45	0	1	1	3.4	1	2	47	1	0	3	1	center	0	out-field	1	33.54	1	in the GTV	0	0	90	0	4	3
49	1	49	1	1	1	4.5	1	2	23	0	0	1	0.8332	in-field	0	out-field	0	94.19	0	in the GTV	0	0	90	0	10	1
50	1	58	1	1	1	2.5	1	2	60	1	0	1	1	center	0	center	0	122.47	0	in the GTV	0	0	60	1	8	7
51	1	39	0	2	1	5.2	1	2	38	0	1	1	1	center	0	center	0	150.26	0	in the GTV	0	0	90	0	55	30
52	1	49	1	1	2	0	0	1	23	0	1	2	0.02	out-field	1	out-field	1	27.8	1	2.8	2.8	2.7	90	0	85	78
53	1	63	1	2	2	4.2	1	2	30	0	1	1	1	center	0	center	0	67.13	0	in the GTV	0	0	90	0	12	7
54	2	68	1	1	1	3.2	1	2	47	1	1	1	0.844	in-field	0	in-field	0	77.6	0	in the GTV	0	0	90	0	8	4
55	2	31	0	1	2	1.7	0	1	79	1	1	3	0	out-field	1	out-field	1	39.36	1	2.5	3.7	0.9	80	1	15	6
56	2	37	0	1	1	2	1	2	45	1	1	1	1	center	0	center	0	4.92	1	0.15	0.15	0	90	0	23	6
57	1	55	1	1	1	6	1	2	28	0	1	1	1	center	0	center	0	72.7	0	0.5	0.5	0	90	0	20	12
58	2	52	1	2	1	2.2	1	2	39	0	1	1	1	center	0	center	0	48.12	0	in the GTV	0	0	80	1	11	4
59	1	27	0	1	1	5.7	1	2	39	0	1	1	1	center	0	center	0	263.25	0	in the GTV	0	0	90	0	19	2
60	1	46	1	1	1	2.9	1	1	55	1	1	1	0.885	in-field	0	out-field	0	50.04	0	in the GTV	0	0	90	0	53	25
61	2	23	0	1	2	0	0	1	23	0	1	1	0.9409	in-field	0	out-field	0	22.28	1	in the GTV	0	0	90	0	11	7
62	1	48	1	1	1	3	1	2	38	0	1	1	1	center	0	center	0	38.6	1	in the GTV	0	0	70	1	23	5
63	2	58	1	1	2	0.9	0	1	43	1	1	1	0.9764	center	0	center	0	41.5	0	in the GTV	0	0	90	0	34	32
64	2	57	1	1	2	0	0	2	34	0	1	1	0.9267	in-field	0	in-field	0	17.6	1	0	0	0	70	1	8	5
65	2	50	1	1	2	3.3	1	1	19	0	1	1	1	center	0	center	0	31.9	1	0.4	0.4	0	80	1	5	2
66	1	49	1	1	1	3.1	1	1	24	0	1	1	1	center	0	center	0	22.4	1	in the GTV	0	0	90	0	9	4
67	2	55	1	1	2	2.5	1	1	34	0	1	1	1	center	0	center	0	20.6	1	1.5	1.5	1.27	80	1	14	12
68	1	32	0	1	2	4.1	1	1	25	0	1	1	0.829	in-field	0	in-field	0	62.1	0	in the GTV	0	0	90	0	10	5
